# Supplementary material for: A Novel HER2 Protein Identification Methodology in Breast Cancer Cells Using Raman Spectroscopy and Raman Imaging: An Analytical Validation Study
Source: J Med Chem. 2024 Sep 21;67(19):17629–39. doi: 10.1021/acs.jmedchem.4c01591 (PMC11472312; doi:10.1021/acs.jmedchem.4c01591)
Supplement: Supplementary file 2 — jm4c01591_si_002.csv [file jm4c01591_si_002.csv]

Compound_ID	SMILES
1	CNC(CC1C=CC(O)C=C1)C(=O)NC(C)C(=O)C
2	CNC(CC1C=CC(OP(=O)([O-])[O-])C=C1)C(=O)NC(C)C(=O)C
ATP	C1=NC(=C2C(=N1)N(C=N2)[C@H]3[C@@H]([C@@H]([C@H](O3)COP(=O)(O)OP(=O)(O)OP(=O)(O)O)O)O)N
ADP	C1=NC(=C2C(=N1)N(C=N2)[C@H]3[C@@H]([C@@H]([C@H](O3)COP(=O)(O)OP(=O)(O)O)O)O)N
Tyrosine	C1=CC(=CC=C1C[C@@H](C(=O)O)N)O
Phosphotyrosine	C1=CC(=CC=C1C[C@@H](C(=O)O)N)OP(=O)(O)O
